# Supplementary material for: Abnormal Splicing of GALC Transcripts Underlies Unusual Cases of Krabbe Disease
Source: Biomedicines. 2025 Dec 17;13(12):3114. doi: 10.3390/biomedicines13123114 (PMC12731088; doi:10.3390/biomedicines13123114)
Supplement: Supplementary file 1 [file biomedicines-13-03114-s001.zip]

Archive with 1 entries (1 files):
- Supplementary information v3.pdf
